# Supplementary material for: Bavachin and Corylifol A Improve Muscle Atrophy by Enhancing Mitochondria Quality Control in Type 2 Diabetic Mice
Source: Antioxidants (Basel). 2023 Jan 6;12(1):137. doi: 10.3390/antiox12010137 (PMC9855061; doi:10.3390/antiox12010137)
Supplement: Supplementary file 1 [file antioxidants-12-00137-s001.zip]

Archive with 1 entries (1 files):
- antioxidants-2081674-SI.pdf
